# Supplementary material for: SEER-based risk stratification system for patients with primary non-cirrhotic liver cancer
Source: J Cancer Res Clin Oncol. 2023 Jul 8;149(13):12033–45. doi: 10.1007/s00432-023-05057-7 (PMC10465650; doi:10.1007/s00432-023-05057-7)
Supplement: Supplementary file 1 — Supplementary file1 (XLSX 8 kb) [file 432_2023_5057_MOESM1_ESM.xlsx]

## Sheet: Sheet1
Table S1:variance inflation factor of variable
Variable	Variance inflation factors
AFP	1.067
T stage	1.535
M stage	1.115
Surgery	1.283
Size	1.389
