# Supplementary material for: SEER-based risk stratification system for patients with primary non-cirrhotic liver cancer
Source: J Cancer Res Clin Oncol. 2023 Jul 8;149(13):12033–45. doi: 10.1007/s00432-023-05057-7 (PMC10465650; doi:10.1007/s00432-023-05057-7)
Supplement: Supplementary file 2 — Supplementary file2 (XLSX 9 kb) [file 432_2023_5057_MOESM2_ESM.xlsx]

## Sheet: Sheet1
Table S2:the score of each variable
Variable	Score
AFP
Negative	49
Positive	70
Unkonw	75
T stage
T1	49
T2	75
T3	79
T4	100
M stage
M0	49
M1	100
Surgery
No	49
Local treatment	37
Hepatectomy/Transplant	0
Tumor size
≤5cm	49
>5cm	77
